# Supplementary material for: A Spore-Based Biosensor-on-Pillar Platform for Detecting β-Lactam Antibiotics in Milk
Source: Molecules. 2026 Apr 26;31(9):1436. doi: 10.3390/molecules31091436 (PMC13164989; doi:10.3390/molecules31091436)
Supplement: Supplementary file 1 [file molecules-31-01436-s001.zip]

Archive with 1 entries (1 files):
- molecules-4188758-supplementary.pdf
